# Supplementary material for: Enhancing the Magnetic Behaviors of Dy2 Complexes by Modulating the Crystal Field Environment with Different μ-O Bridging Ligands
Source: Molecules. 2025 Mar 11;30(6):1260. doi: 10.3390/molecules30061260 (PMC11946584; doi:10.3390/molecules30061260)
Supplement: Supplementary file 1 [file molecules-30-01260-s001.zip]

Archive with 1 entries (1 files):
- molecules-3503478-Sopporting Information.pdf
